# Supplementary material for: Proteomics investigation of OSCC-specific salivary biomarkers in a Hungarian population highlights the importance of identification of population-tailored biomarkers
Source: PLoS One. 2017 May 18;12(5):e0177282. doi: 10.1371/journal.pone.0177282 (PMC5436697; doi:10.1371/journal.pone.0177282)
Supplement: S1 Table — Samples in bold were used for both Bioplex and ELISA experiments. (XLSX) [file pone.0177282.s001.xlsx]

## Sheet: Munka1
Test set					Reference set
Bioplex		SRM			ELISA
OSCC	Control	OSCC	Age-matched Control	Young Control	OSCC	Age-matched Control	Young Control
OSCC3	OSCC34P2	OSCC1	K01RP	OSCC Control RP 11	DOC 007	DOC027	DOC046
OSCC4	OSCC36P2	OSCC5	K02RP	OSCC Control RP 12	DOC 008	DOC028	DOC092
OSCC5	OSCC39P2	OSCC6	K03RP	OSCC Control RP 13	DOC 010	DOC029	DOC093
OSCC6	OSCC42P2	OSCC8	K04RP	OSCC Control RP 14	DOC 012	DOC031	DOC094
OSCC7	OSCC44P2	OSCC9	K05RP	OSCC Control RP 15	DOC 014	DOC032	DOC095
OSCC8	OSCC46P2	OSCC10	K06RP	OSCC Control RP 16	DOC 015	DOC033	DOC096
OSCC9	OSCC49P2	OSCC11	K07RP	OSCC Control RP 17	DOC 020	DOC034	DOC100
OSCC10	OSCC52P1	OSCC12	K08RP	OSCC Control RP 18	DOC 022	DOC035
OSCC11	OSCC55P2	OSCC15	K09RP	OSCC Control RP 19	DOC 023	DOC036
OSCC12	OSCC59P2	OSCC16	K10RP	OSCC Control RP 20	DOC 026	DOC037
OSCC13		OSCC18	K11RP		DOC 039	DOC102
OSCC14		OSCC20	K12RP		DOC 042	DOC103
OSCC15		OSCC21	K13RP		DOC 045
OSCC16		OSCC22	K14RP		DOC 052
OSCC17		OSCC24	K15RP		DOC 053
OSCC18					DOC 054
OSCC19					DOC 066
OSCC20					DOC 090
OSCC21					DOC 091
OSCC24					DOC 104
OSCC25					DOC 107
OSCC26					DOC 108
OSCC27					DOC 109
OSCC29					DOC 110
					DOC 111
					DOC 112
